# Supplementary material for: Spatial-temporal variation and risk factor analysis of hand, foot, and mouth disease in children under 5 years old in Guangxi, China
Source: BMC Public Health. 2019 Nov 8;19:1491. doi: 10.1186/s12889-019-7619-y (PMC6842152; doi:10.1186/s12889-019-7619-y)
Supplement: Supplementary file 1 — Additional file 1: Table S1. Abbreviations of counties’ name. In order to clearly recognize the location of each county in Fig. 1, we made this comparison table of abbreviations of counties’ name. [file 12889_2019_7619_MOESM1_ESM.xls]

## Sheet: Sheet1
Table S1. Abbreviations of counties' name
county	county_acronym
quanzhou	qz
ziyuan	zy
longsheng	ls
sanjiang	sj
xingan	xa
lingchuan	lc
guanyang	gy
rongshui	rs
lingui	lg
nandan	nd
rongan	ra
huanjiang	hj
tiane	ta
yongfu	yf
guilin	gl
gongcheng	gc
luocheng	lc
fuchuan	fc
leye	ly
yangshuo	ys
longlin	ll
hechi	hc
pingle	pl
yizhou	yz
luzhai	lz
donglan	dl
liucheng	lc
fengshan	fs
tianlin	tl
hezhou	hz
zhongshan	zs
lipu	lp
xilin	xl
lingyun	ly
liuzhou	lz
duan	da
liujiang	lj
jinxiu	jx
zhaoping	zp
mengshan	ms
bama	bm
xincheng	xc
dahua	dh
xiangzhou	xz
baise	bs
tianyang	ty
laibin	lb
tengxian	tx
pingnan	pn
mashan	ms
tiandong	td
heshan	hs
wuxuan	wx
pingguo	pg
guiping	gp
debao	db
jingxi	jx
wuzhou	wz
napo	np
guigang	gg
tiandeng	td
jinxi	jx
hengxian	hx
rongxian	rx
daxin	dx
xingye	xy
beiliu	bl
yulin	yl
longzhou	lz
lingshan	ls
pubei	pb
luchuan	lc
bobai	bb
pingxiang	px
qinzhou	qz
dongxing	dx
fangchenggang	fcg
hepu	hp
shanglin	sl
wuming	wm
binyang	by
longan	la
fusui	fs
chongzuo	cz
ningming	nm
shangsi	ss
cangwu	cw
