# Supplementary material for: Spatial-temporal variation and risk factor analysis of hand, foot, and mouth disease in children under 5 years old in Guangxi, China
Source: BMC Public Health. 2019 Nov 8;19:1491. doi: 10.1186/s12889-019-7619-y (PMC6842152; doi:10.1186/s12889-019-7619-y)
Supplement: Supplementary file 2 — Additional file 2: Table S2. Collinearity Diagnostics. According to the results of Collinearity diagnostics, the maximum condition index is 512.831, which is greater than 50. And the variance proportions of temperature, the highest temperature and the lowest temperature are 99, 60 and 62%. There is multicollinearity between these variables. [file 12889_2019_7619_MOESM2_ESM.xls]

## Sheet: Sheet1
Table S2. Collinearity Diagnostics
Model	Dimension	Eigenvalue	Condition Index	Variance Proportions
				(Constant)	PRE	RHU	TEM	TEM_High	TEM_Low
1	1	5.974	1	0	0	0	0	0	0
	2	0.019	17.508	0	0.39	0	0	0	0
	3	0.006	31.292	0.01	0.06	0.02	0	0	0
	4	0	170.865	0.62	0	0.97	0	0.01	0.01
	5	9.241e-05	254.265	0.34	0.48	0	0.01	0.39	0.36
	6	2.272e-05	512.831	0.03	0.06	0.01	0.99	0.6	0.62
2	1	3.98	1	0	0	0	0	-	-
	2	0.016	15.74	0	0.9	0	0.04	-	-
	3	0.003	33.741	0.01	0.03	0.03	0.92	-	-
	4	0	142.395	0.98	0.07	0.97	0.04	-	-
Note:
PRE: precipitation; RHU: relative humidity; TEM: temperature;
TEM_High: The highest temperature; TEM_Low: The lowest temperature
