# Supplementary material for: Spatial-temporal variation and risk factor analysis of hand, foot, and mouth disease in children under 5 years old in Guangxi, China
Source: BMC Public Health. 2019 Nov 8;19:1491. doi: 10.1186/s12889-019-7619-y (PMC6842152; doi:10.1186/s12889-019-7619-y)
Supplement: Supplementary file 3 — Additional file 3: Table S3. Collinearity statistics. A multicollinearity evaluation of these meteorological factors (including daily average temperature, daily average relative humidity, hot, cold and extreme humid) shows that the VIF are more than 10 units, indicating that the degree of confounding effects of the climate factors is not acceptable. So, we did not analyze the effect of extreme situation on the HFMD. [file 12889_2019_7619_MOESM3_ESM.xls]

## Sheet: Sheet1
Table S3. Collinearity statistics
Model		Collinearity Statistics
		Tolerance	VIF
1	(Constant)
	PRE	0.481	2.081
	RHU	0.94	1.064
	TEM_High	0.007	149.375
	TEM_Low	0.02	49.77
	TEM	0.013	75.636
2	(Constant)
	PRE	0.962	1.039
	RHU	0.959	1.042
	TEM	0.996	1.004
